# Supplementary material for: Defining the frequency of human papillomavirus and polyomavirus infection in urothelial bladder tumours
Source: Sci Rep. 2018 Jul 26;8:11290. doi: 10.1038/s41598-018-29438-y (PMC6062511; doi:10.1038/s41598-018-29438-y)
Supplement: Supplementary file 2 — Table S2 [file 41598_2018_29438_MOESM2_ESM.xlsx]

## Sheet: Sheet1
ID	HPV CT	GAPDH (HPV) CT	HPyV CT	GAPDH (HPyV) CT	Grade	Stage	Concomitant CIS?	No. tumours	Largest tumour (cm)
S0003	38.4833	26.7457	Undetermined	27.1918	G3	pTa	Yes	8	1
S0004	39.7782	27.7311	Undetermined	27.3014	G3	pT1	No	7	1.2
S0007	36.6841	26.9838	Undetermined	26.8193	G3	pTa	No	2	2
S0008	38.2361	27.4595	Undetermined	28.705	G3	pT2+	No	1	4
S0009	38.8792	26.9786	Undetermined	26.5596	G1	pTa	No	2	2.5
S0011	42.2981	27.6071	Undetermined	27.9118	G3	pT1	No	1	3
S0013	36.3933	27.0391	Undetermined	27.1911	G2	pTa	No	8	4
S0014	32.9156	26.665	33.6573	26.6039	G3	pTa	Yes	1	4.5
S0023	36.4696	27.3511	Undetermined	27.9624	G3	pT2+	No	1	6
S0026	37.4759	27.5628	Undetermined	28.1024	G2	pTa	No	5	1
S0028	29.7393	26.6234	Undetermined	25.5434	G3	pT1	No	4	5
S0029	38.8972	29.2898	Undetermined	28.2801	G3	pTa	No	2	1.5
S0030	37.2956	26.8861	39.1544	26.5512	G1	pTa	No	1	2
S0031	36.95	27.4191	Undetermined	27.0919	G3	pT1	No	1	3.5
S0033	Undetermined	26.0996	32.2644	28.2597	G3	pT2+	Yes	1	3
S0035	Undetermined	26.055	Undetermined	27.0809	G3	pT2+	No	4	2
S0036	36.91	28.0747	Undetermined	28.1749	G1	pTa	No	1	1.2
S0039	36.6988	27.054	Undetermined	27.5283	G2	pTa	No	1	3.5
S0044	41.1729	26.3021	31.1381	25.7494	G3	pT1	Yes	1	4
S0045	38.5967	26.1975	39.4347	26.2849	G3	pT2+	No	3	8
S0047	Undetermined	26.7707	33.1198	27.5357	G2	pTa	No	1	6
S0051	43.1916	26.476	Undetermined	26.9088	G3	pT2+	No	1	5
S0052	44.1836	28.4452	Undetermined	28.1266	G3	pT1	No	10	5
S0053	38.7006	27.1742	Undetermined	27.7974	G1	pTa	No	3	1
S0054	36.1656	26.9541	36.4788	27.1909	G3	pT1	No	2	4
S0055	32.9765	27.2717	33.6065	27.3845	G3	pT2+	No	10	5
S0056	38.9596	26.8109	42.3961	26.8378	G3	pT2+	No	1	4
S0058	Undetermined	26.7533	Undetermined	27.6898	G3	pT2+	No	2	4
S0060	36.7902	27.0374	Undetermined	27.264	G2	pTa	No	7	5
S0065	Undetermined	26.1507	Undetermined	26.2752	G3	pT1	No	1	1.5
S0066	38.2602	27.436	Undetermined	26.7326	G3	pT1	No	10	2
S0067	34.8335	26.3964	33.3475	25.5313	G3	pT1	No	1	1
S0070	34.3382	29.5035	Undetermined	27.7038	G3	pT1	No	6	15
S0071	41.9989	29.2344	Undetermined	25.3357	G1	pTa	No	1	2
S0072	40.0633	25.718	Undetermined	25.1757	G3	pTa	No	3	2
S0075	Undetermined	26.7779	37.8823	26.903	G1	pTa	No	1	3
S0077	32.7105	27.4345	Undetermined	27.2056	G3	pT2+	No	1	5
S0081	Undetermined	25.691	Undetermined	26.3467	G2	pTa	No	1	3
S0082	33.4909	26.686	33.0201	26.8976	G3	pTa	No	2	1.5
S0084	41.6243	28.7286	36.5038	27.1732	G3	pT1	Yes	1	3
S0086	40.6084	27.4682	Undetermined	27.9096	G3	pT2+	Yes	5	3
S0087	36.7361	26.7386	Undetermined	26.9482	G3	pT1	No	1	2
S0088	Undetermined	25.8671	34.6047	26.1754	G1	pTa	No	4	2
S0091	36.8343	27.8552	Undetermined	28.0351	G3	pT2+	No	2	4
S0094	36.568	27.1467	Undetermined	27.7135	G2	pTa	No	1	2
S0097	Undetermined	26.647	Undetermined	26.8686	G3	pT2+	Yes	8	3
S0100	35.4431	27.6301	Undetermined	26.4982	G1	pTa	No	1	3
S0102	Undetermined	26.3172	Undetermined	26.6025	G2	pTa	No	2	2.5
S0104	32.4259	26.6605	31.2651	26.3109	G1	pTa	No	1	2
S0105	34.5339	26.7915	Undetermined	26.6518	G2	pTa	No	5	1.5
S0107	33.7513	27.3912	Undetermined	26.6453	G3	pT2+	No	2	3.3
S0108	36.0659	26.8712	26.4746	27.3483	G3	pT1	No	1	10
S0109	41.942	27.2555	36.0759	26.6069	G3	pT1	No	4	3.5
S0111	35.3743	27.3024	Undetermined	27.6493	G3	pT1	Yes	1	3
S0112	34.1397	26.0126	37.4592	26.2241	G2	pTa	No	1	3.5
S0113	36.7481	28.3834	Undetermined	26.3367	G3	pT2+	Yes	1	5
S0113	Undetermined	27.8234	Undetermined	28.7118	G3	pT2+	Yes	1	5
S0114	35.4071	27.5822	Undetermined	27.3971	G1	pTa	No	2	1
S0122	37.9553	27.7893	Undetermined	26.7197	G3	pTa	No	4	1.5
S0123	36.1829	25.5806	34.2359	26.4517	G2	pTa	No	1	7
S0124	37.9128	25.8372	Undetermined	25.9083	NK	pT2+	No	2	6
S0129	36.1961	26.5122	Undetermined	27.1077	G2	pTa	No	1	3.5
S0133	37.5879	27.5582	31.503471375	25.8198	G2	pTa	No	1	5
S0134	Undetermined	27.2258	Undetermined	26.8106	G2	pT1	No	5	2
S0136	Undetermined	27.2846	Undetermined	26.2131	G3	pT1	Yes	5	3
S0137	35.5427	28.2684	Undetermined	27.2168	G2	pTa	No	1	3
S0139	Undetermined	26.9609	Undetermined	27.362	G3	pT2+	No	2	15
S0140	34.5314	28.1184	Undetermined	26.387	G3	pT2+	No	1	6
S0141	37.6822	27.6257	Undetermined	26.4225	G3	pT2+	No	1	6
S0142	34.3904	26.1434	37.5261	25.9018	G3	pT2+	No	3	6
S0144	32.4577	27.4989	33.0671	26.8733	G3	pT2+	Yes	1	5
S0145	33.4832	26.0724	43.2752	26.3394	G2	pTa	No	1	3
S0152	Undetermined	26.1667	34.3855	26.5528	G2	pT1	No	1	4
S0160	Undetermined	29.0578	Undetermined	27.3533	G2	pTa	No	12	8
S0161	Undetermined	28.5855	Undetermined	27.4076	G3	pT2+	Yes	1	5
S0162	38.0442	27.3329	Undetermined	27.5737	G2	pTa	No	4	2
S0163	35.5433	27.7264	Undetermined	28.06	G3	pT2+	No	2	8
S0164	Undetermined	26.6933	31.0927	25.7783	G3	pT2+	No	1	6
S0166	36.5554	27.0657	Undetermined	27.0909	G3	pT1	No	1	1.5
S0171	Undetermined	29.21	Undetermined	26.4438	G3	pT2+	Yes	1	2
S0174	33.6073	26.8261	33.3101	26.0943	G2	pTa	No	6	1.5
S0175	34.5601	28.0516	Undetermined	26.6458	G2	pTa	No	2	1
S0176	Undetermined	26.8206	Undetermined	26.6806	G3	pT2+	No	1	5.5
S0185	36.5949	27.3022	35.2036	26.8071	G2	pT1	No	2	4
S0187	40.3965	26.9109	Undetermined	29.13	G3	pT1	Yes	5	2
S0188	Undetermined	26.4754	43.9596	25.3138	G1	pTa	No	3	3
S0189	34.7807	26.2499	Undetermined	26.3672	G3	pT1	Yes	2	2.5
S0191	35.3518	27.0469	Undetermined	26.6749	G3	pT2+	Yes	3	6
S0191	Undetermined	27.1458	36.5369	27.4852	G3	pT2+	Yes	3	6
S0192	36.9791	27.2149	38.103	26.5469	G1	pTa	Yes	2	1.5
S0193	Undetermined	20.0937	Undetermined	25.3008	G3	pT1	No	1	5
S0194	Undetermined	27.4128	Undetermined	26.1933	G2	pT1	Yes	2	1
S0197	37.6496	26.1204	Undetermined	26.0102	G1	pTa	No	1	1.5
S0198	34.8565	27.3599	Undetermined	27.0595	G1	pTa	No	2	0.4
S0202	36.0269	27.2136	Undetermined	27.0745	G2	pTa	No	1	2
S0204	Undetermined	26.4539	33.8002	27.5069	G1	pTa	No	1	1.5
S0205	35.7817	26.8669	43.4773	25.6042	G1	pTa	No	3	2
S0207	37.0412	26.4155	Undetermined	25.9066	G1	pTa	No	1	5
S0209	35.0431	29.512	43.7218	27.1806	G2	pTa	No	1	3
S0210	38.6757	27.7159	Undetermined	27.0409	G3	pT1	No	1	3
S0212	34.8282	27.5204	Undetermined	27.0453	G3	pT2+	No	8	8
S0215	39.8273	26.7778	Undetermined	26.0918	G3	pT1	No
S0216	38.2128	26.9445	34.81	26.4523	G1	pTa	No	1	1.5
S0217	40.9961	26.5465	36.3517	26.5622	G3	pT1	No	1	2.5
S0221	34.6206	26.0316	44.4688	25.0894	G3	pT2+	88	1	10
S0226	33.124	26.3208	35.7799	26.1877	G3	pT2+	No	1	4
S0230	36.7303	29.6896	33.4418	27.9266	G3	pT2+	Yes	1	0.8
S0237	38.5473	26.1228	Undetermined	25.039	G3	pT1	Yes	3	1
S0238	35.7846	28.3471	Undetermined	26.2141	G1	pTa	No	1	2
S0242	36.2993	26.746	Undetermined	27.3064	G3	pT2+	Yes	1	2.5
S0243	33.9472	26.675	37.7087	27.0426	G3	pT1	No	1	3.5
S0245	34.0515	27.3747	32.5647	25.3822	G3	pT1	No	3	2
S0247	39.4998	26.1975	40.2229	24.9331	G2	pTa	No	4	1.5
S0248	37.7619	27.2498	40.9347	28.3592	G3	pT1	No	5	1
S0250	37.8598	27.1176	37.2399	27.0271	G1	pTa	No	1	2
S0252	35.7871	28.5491	41.9355	28.5674	G3	pT2+	No	1	5
S0256	Undetermined	27.142	34.6155	27.3094	G2	pTa	No	3	4
S0258	35.3815	27.0595	35.6234	26.7838	G2	pTa	No	5	1
S0260	35.7008	27.0303	Undetermined	27.4136	G2	pTa	No	6	2
S0263	34.8911	26.5287	Undetermined	26.4993	G3	pT2+	No	1	4
S0266	38.0353	28.4402	36.0066	30.8442	G3	pTa	Yes	4	3
S0269	34.2734	26.1128	36.3647	27.2148	G2	pTa	No	1	2
S0270	38.1966	27.1035	35.5485	26.5553	G3	pT1	Yes	2	3
S0271	39.0502	26.9835	40.9643	26.1518	G3	pTa	No	8	2.5
S0276	35.692	27.3492	Undetermined	27.3493	G3	pTa	Yes	3	3
S0280	36.0232	26.3004	40.73	26.2394	G2	pTa	No	1	3
S0286	34.3365	28.2694	42.9053	28.0095	G3	pT2+	No	1	8
S0288	38.5285	28.2147	Undetermined	26.8164	G2	pTa	No	1	2
S0293	36.6573	28.4539	43.3574	27.3547	G2	pTa	No	2	3
S0294	38.5652	29.3577	44.6967	29.061	G3	pT1	No	3	2
S0295	38.0914	26.9676	36.3715	26.5761	G3	pT1	No	3	5
S0297	36.8129	27.4369	Undetermined	27.2593	G1	pTa	No	5	2
S0298	38.5231	27.5592	34.447	27.7771	G3	pT1	No	5	3
S0299	35.1709	27.654	Undetermined	27.2592	G3	pT2+	Yes	1	8
S0300	44.8521	28.5279	39.147	27.6811	G2	pTa	No	2	2
S0302	39.4451	26.3491	Undetermined	25.8385	G2	pTa	No	1	4.5
S0303	39.9432	26.2476	37.2631	24.3132	G3	pT1	No	10	3
S0304	41.3717	26.1399	37.7189	25.9743	G3	pT1	No	3	2
S0306	Undetermined	26.9683	Undetermined	24.8024	G2	pTa	No	1	4
S0309	38.249	28.2328	Undetermined	26.2255	G3	pT1	No	1	1.5
S0312	38.3412	27.3019	Undetermined	26.4957	G3	pTa	No	7	1
S0313	39.0129	29.901	Undetermined	26.3857	G3	pT1	No	3	6
S0314	36.2672	26.4683	34.6683	26.3103	G3	pT2+	Yes	1	3
S0315	36.7117	29.2437	Undetermined	26.997	G1	pTa	No	4	0.4
S0319	36.2139	29.0638	Undetermined	27.0729	G3	pTa	No	1	3
S0324	39.3808	29.4779	Undetermined	27.0302	G3	pT1	No	1	4
S0328	35.0245	27.8376	Undetermined	28.4502	G3	pT2+	No	1	7
S0330	36.6651	27.8756	Undetermined	25.4532	G2	pTa	No	1	5
S0332	Undetermined	26.0598	Undetermined	25.3415	G3	pT2+	No	1	7
S0335	Undetermined	28.9329	Undetermined	26.227	G3	pT2+	Yes	1	3
S0337	Undetermined	27.4444	Undetermined	26.0069	G3	pT2+	No	1	3
S0338	34.4344	27.3854	Undetermined	27.0085	G3	pT2+	No	1	3
S0340	39.8899	28.1463	Undetermined	24.8891	G2	pTa	No	3	1
S0342	36.5863	26.134	38.5251	25.6514	G3	pTa	No	1	3
S0343	Undetermined	28.5704	Undetermined	25.5182	G2	pTa	No	2	2
S0344	Undetermined	29.9545	Undetermined	27.351	G3	pT2+	No	1	8
S0345	36.6169	28.1653	Undetermined	26.6646	G1	pTa	No	2	2
S0347	37.7423	26.3341	Undetermined	26.5987	G3	pTa	No	1	2.5
S0348	39.1715	26.1744	Undetermined	26.4889	G2	pTa	No	1	2
S0349	Undetermined	28.648	41.782672882	26.9051	G2	pTa	No	1	2
S0350	30.4155	26.5487	Undetermined	25.0033	G3	pT1	No	3	5
S0351	36.2984	27.2407	Undetermined	27.3836	G1	pTa	No	1	1.5
S0353	35.0129	26.4562	38.4357	25.0496	G1	pTa	No	1	2
S0354	Undetermined	25.5114	Undetermined	23.5408	G3	pTa	No	1	2
S0355	38.7172	26.1411	39.3854	26.7164	G3	pTa	No	4	3
S0356	Undetermined	26.5158	Undetermined	26.1534	G2	pTa	No	1	2
S0358	Undetermined	26.4509	Undetermined	25.3589	G2	pTa	No	1	1.5
S0359	37.51	25.2761	Undetermined	23.2767	G2	pTa	No	2	3
S0370	36.3184	27.1585	37.266120911	25.6552	G2	pTa	No	1	1.5
S0371	37.212	27.2025	Undetermined	26.7514	G2	pTa	No	6	4
S0374	37.0568	27.7781	41.988494873	26.2512	G3	pT1	Yes	4	2
S0377	38.804	25.5855	Undetermined	25.8693	G2	pTa	No	1	4
S0380	35.3996	27.4362	Undetermined	27.107	G3	pT2+	No	5	6
S0381	38.6282	27.9504	Undetermined	23.7561	G2	pTa	No	1	1.5
S0387	36.5893	29.2909	Undetermined	26.7577	G3	pT2+	No	3	3
S0389	37.2403	27.4	Undetermined	26.1409	G3	pT2+	No	2	2
S0390	36.8256	26.5109	Undetermined	25.6237	G2	pTa	No	1	3
S0391	41.4399	25.671	Undetermined	23.6245	G2	pT1	No	3	2
S0392	37.4227	27.2211	Undetermined	25.9272	G3	pT2+	No	1	4
S0393	Undetermined	27.787	Undetermined	24.8256	G3	pT1	No	9	3
S0395	33.2912	27.1614	Undetermined	24.7165	G1	pTa	No	1	1
S0396	36.4674	27.223	Undetermined	26.0703	G3	pT1	No	1	3
S0398	Undetermined	28.8264	Undetermined	26.2032	G3	pT2+	No	1	3
S0399	38.1702	26.8917	Undetermined	24.7938	G3	pT1	No	4	1
S0400	Undetermined	26.9867	38.1388	27.2469	G3	pT1	No	1	4
S0401	42.59	25.5597	Undetermined	25.2293	G3	pT2+	No	1	7
S0402	40.0172	26.5031	Undetermined	26.3996	G2	pT1	No	1	13
S0403	35.5924	26.6849	42.0767	26.1185	G2	pT1	No	3	2
S0404	42.0724	26.1414	Undetermined	25.8867	G2	pTa	No	1	5
S0407	37.3062	25.7507	41.1644	26.2555	G2	pT2+	No	1	4
S0408	40.2767	26.4843	Undetermined	26.2219	G3	pT2+	No	2	4
S0409	Undetermined	25.9618	40.6825	26.3106	G3	pT2+	No	1	7
S0410	Undetermined	26.2316	35.5609	25.7526	G1	pTa	No	1	4
S0411	37.6192	27.387	Undetermined	26.8606	G1	pTa	No	1	0.5
S0413	Undetermined	25.7013	33.4927	27.494	G3	pTa	No	1	3
S0414	39.5285	26.956	39.9155	26.4692	G3	pT2+	No	1	3
S0415	38.7103	26.1273	Undetermined	26.227	G1	pTa	No	3	2
S0417	39.1794	26.5139	Undetermined	26.1634	G1	pTa	No	1	5
S0419	Undetermined	26.0154	44.9395	26.8428	G2	pTa	No	2	2
S0420	36.8278	25.7721	38.6506	25.5987	G3	pT2+	No	9	9
S0421	31.2942	26.686	29.7273	26.6485	G3	pT2+	No	1	4
S0422	36.4316	27.0219	41.1025	26.0556	NK	pT1	No	1	2
S0423	44.089	28.7031	Undetermined	28.0759	G2	pT2+	No	1	3
S0425	Undetermined	25.9959	Undetermined	25.6532	G3	pT2+	No	1	8
S0426	24.1575	25.7183	44.7655	24.8067	G3	pT2+	Yes	1	6
S0427	34.4582	26.6664	Undetermined	26.4322	G3	pT2+	No	1	10
S0428	30.1671	26.4016	Undetermined	26.7036	NK	pT2+	No	9	9
S0429	41.6007	27.7085	36.1207	27.7122	G1	pTa	No	1	2
S0430	38.5179	27.6458	Undetermined	27.0021	G2	pTa	No	4	3
S0433	37.5935	26.0533	39.2767	25.3918	G3	pT2+	No	1	5
S0434	39.4928	26.0088	Undetermined	26.1334	G2	pTa	No	1	1.5
S0437	Undetermined	15.5024	39.5769	26.1353	G2	pTa	No	1	1.5
S0438	Undetermined	27.541	Undetermined	26.3331	G1	pTa	No	5	5
S0439	38.7058	27.7393	Undetermined	27.2243	G1	pTa	No	3	1
S0440	39.3405	27.2675	Undetermined	27.144	G3	pTa	No	5	3
S0443	Undetermined	25.4721	31.5613	24.5714	G3	pT1	No	2	3
S0447	39.7921	26.1125	38.0947	25.9795	G1	pTa	No	1	0.8
S0448	Undetermined	30.9616	Undetermined	29.3158	G1	pTa	No	1	1.5
S0451	Undetermined	26.2093	39.3926	25.8656	G3	pT1	No
S0455	39.3243	27.115	Undetermined	26.6905	G3	pT2+	Yes	1	3
S0456	38.0077	29.1641	44.4966	27.1002	G3	pT2+	No	3	2
S0460	Undetermined	26.3111	Undetermined	26.2546	G3	pT2+	Yes	1	5
S0461	Undetermined	26.4873	Undetermined	26.4813	G3	pTa	No	1	5
S0462	36.3806	26.9987	41.2194	26.2051	G3	pTa	No	3	3
S0464	Undetermined	27.1737	Undetermined	27.5527	G3	pT1	No	5	1
S0467	39.3257	26.6947	38.0237	26.5026	G2	pTa	No	1	2
S0468	38.869	28.126	37.1265	27.2317	G3	pTa	No	1	3.5
S0469	36.6879	28.1392	Undetermined	26.124	G3	pT2+	No	1	2.5
S0471	43.4812	26.0939	Undetermined	25.1014	G2	pT1	No	1	2
S0473	Undetermined	27.479	38.1488	27.2433	G3	pT1	No	7	2
S0502	Undetermined	28.9214	33.5451	26.7416	G3	pTis	Yes
S0505	39.3167	30.4716	Undetermined	27.0363	G1	pTa	No	4	4
S0506	37.0232	27.1331	Undetermined	27.2648	G2	pTa	No	6	3
S0507	36.5787	27.2231	Undetermined	26.2959	G2	pTa	No	2	1
S0509	42.4616	27.3508	35.0236	26.5833	G1	pTa	No	1	2
S0510	43.5026	27.8691	Undetermined	27.8423	NK	pTis	Yes	4	1
S0517	Undetermined	27.1242	Undetermined	27.3437	G2	pT1	No	3	6
S0522	Undetermined	29.4681	Undetermined	29.7559	G1	pTa	No	1	5
S0524	42.9617	27.0466	40.7712	27.268	G3	pT2+	No	1	15
S0525	37.9081	27.0943	37.6375	26.3421	G3	pT1	Yes	10	3
S0526	Undetermined	25.4151	Undetermined	24.681	G2	pT1	No	1	2
S0527	38.1834	27.9969	Undetermined	27.3871	G3	pT1	No	1	4
S0532	39.8645	27.005	32.5237	26.5741	G3	pT1	No	1	6
S0533	35.6898	25.0826	Undetermined	24.0827	G2	pTa	No	1	2
S0535	39.2391	26.4959	43.9667	26.1791	G1	pTa	No	1	1
S0538	40.6825	28.7133	33.0521	26.0893	G3	pT1	No	1	4
S0539	37.101	26.3544	Undetermined	27.003	G3	pT2+	No	1	7
S0542	Undetermined	26.7879	39.93	26.5	G2	pTa	No	8	1
S0545	Undetermined	27.1765	Undetermined	27.1653	G1	pTa	No	1	1.5
S0546	38.7548	26.9388	44.1419	26.7185	G1	pTa	No	1	2
S0549	38.0076	26.552	Undetermined	26.2647	G3	pT2+	No	2	5
S0550	21.8059	27.0921	Undetermined	26.2907	G3	pT1	Yes	1	10
S0551	Undetermined	25.9233	Undetermined	26.104	G3	pT1	No	4	1.5
S0552	Undetermined	28.5166	40.5854	28.2354	G3	pT2+	No	3	3
S0557	37.2377	26.9469	24.0649	26.2209	G3	1	No	1	2
S0559	40.0162	25.108	35.8864	24.9996	G3	pT2+	Yes	3	7
S0561	40.8755	26.6744	40.2659	26.1403	G3	pT2+	No	1	4
S0562	Undetermined	25.3113	44.1644	24.3581	G2	pTa	No	1	4
S0563	Undetermined	25.4667	Undetermined	25.2172	G3	pT2+	No	1	10
S0564	36.1974	26.9424	33.9971	26.8287	G3	pT2+	No	1	5
S0566	36.9109	26.3634	Undetermined	25.4575	G3	pT1	Yes	2	13
S0570	Undetermined	25.9916	Undetermined	26.0289	G3	pT2+	No	10	10
S0572	37.7423	26.1413	Undetermined	26.136	G3	pT2+	No	1	3
S0573	Undetermined	25.2188	32.2971	22.4909	G3	pT2+	No	1	4
S0575	Undetermined	23.6561	Undetermined	23.3109	G3	pT2+	No	2	8
S0576	32.7371	25.9417	32.0456	27.7705	G2	pT2+	No	1	0
S0577	34.9094	26.9465	Undetermined	26.3515	NK	pT1	No	1	6
S0578	32.5524	26.0915	33.6879	27.8685	G3	pT2+	No	1	10
S0581	36.61	26.8246	37.1471	26.1702	G3	pTa	Yes	4	2
S0584	18.8416	28.2828	Undetermined	26.2079	G2	pT1	No	1	5
S0588	36.8898	27.1848	Undetermined	26.821	NK	pTa	Yes	3	4
S0591	37.6727	26.0062	40.4064	26.2591	G3	pT1	No	1	5
S0593	37.3442	27.5655	34.8655	26.9366	G2	pTa	No	3	4
S0594	35.2649	27.4239	Undetermined	26.563	G3	pT2+	No	4	4
S0600	33.0473	27.5888	Undetermined	26.1762	G2	pT1	No	2	3
S0601	37.0331	28.4526	Undetermined	26.683	G2	pT1	No	1	3
S0605	36.8228	27.7863	Undetermined	26.5946	G3	pT2+	No	1	6
S0608	Undetermined	26.1739	32.4263	27.5442	NK	pT2+	No	1	8
S0610	38.1188	27.8805	Undetermined	26.6113	G3	pT2+	Yes	1	3
S0611	37.334	28.7189	Undetermined	26.6727	NK	pT1	Yes	1	2.5
S0613	36.6118	27.2128	Undetermined	25.7699	G3	pT1	No	1	2
S0614	37.6921	28.1449	35.6651	28.1558	G3	pTa	No	9	3
S0615	Undetermined	30.5261	Undetermined	25.7532	G3	pT2+	No	2	5
S0616	35.9088	27.4684	Undetermined	25.4874	G3	pT1	Yes	3	2
S0617	36.8403	27.3191	Undetermined	25.7965	G2	pTa	No	2	1.5
S0619	39.599	27.4228	35.7648	29.2239	G1	pTa	No	1	2
S0621	Undetermined	26.8881	34.334316254	26.1723	G2	pTa	No	1	1
S0622	Undetermined	26.3809	33.814	26.0611	G2	pTa	No	1	3
S0623	Undetermined	27.1453	31.9772	26.4776	G2	pT1	No	1	1.5
S0625	Undetermined	30.3132	Undetermined	27.8139	G3	pT1	No	5	5
S0628	38.3752	26.9411	Undetermined	25.95	G3	pT2+	Yes	1	4
S0629	35.3762	27.0435	Undetermined	25.8307	G2	pTa	No	3	1.5
S0631	Undetermined	27.1035	Undetermined	26.3324	G3	pT2+	No	1	8.5
S0636	36.7783	27.5388	Undetermined	26.7785	G2	pTa	No	1	3
S0637	33.9692	27.8408	Undetermined	26.4416	G3	pT2+	No	2	4
S0643	Undetermined	25.2149	Undetermined	25.4272	G3	pT2+	No	2	5
S0645	35.6209	28.155	Undetermined	27.331	G1	pTa	No	1	1.5
S0646	Undetermined	26.3077	Undetermined	25.7772	G2	pTa	No	3	2
S0658	38.0309	27.6001	37.3254	28.3106	G1	pTa	No	1	0.5
S0659	32.712	28.0596	Undetermined	25.9506	G3	pTa	No	3	3
S0665	34.6528	28.1709	Undetermined	26.8723	G2	pTa	No	2	2.5
S0670	Undetermined	26.2435	Undetermined	25.7146	G2	pT1	No	1	3
S0672	Undetermined	29.1267	Undetermined	26.6361	G3	pT2+	Yes	1
S0673	Undetermined	30.0011	Undetermined	27.0812	G3	pT2+	No	1	2
S0675	38.5199	26.5375	Undetermined	27.1122	G3	pT1	Yes	4	1.5
S0679	Undetermined	28.61	Undetermined	26.5086	G1	pTa	No	1	3
S0680	Undetermined	25.2909	Undetermined	26.0977	G2	pTa	No	1	2
S0684	37.9114	27.3192	Undetermined	25.8895	G3	pT2+	No	1	6
S0686	37.9031	27.663	Undetermined	26.4192	G3	pTa	Yes	10	1.5
S0687	Undetermined	27.4982	Undetermined	26.7003	G3	pT1	Yes	1	8
S0688	39.6792	27.4098	Undetermined	26.7536	G2	pTa	No	1	1.5
S0689	Undetermined	30.2003	Undetermined	27.4579	G2	pT1	No	1	4
S0692	Undetermined	27.1108	Undetermined	27.1928	G3	pT2+	Yes	1	2
S0693	38.9294	27.396	37.417640686	25.9913	G2	pT1	Yes	6	3
S0694	35.638	27.553	Undetermined	26.3303	G3	pT2+	No	2	3
S0696	37.7036	27.797	40.258575439	26.0518	G2	pTa	No	1	3
S0698	38.8106	27.2229	Undetermined	26.435	G2	pTa	No	1	2
S0699	43.7017	27.6682	Undetermined	26.3913	G3	pTa	No	2	1.5
S0701	Undetermined	27.3916	43.8088	27.2022	G3	pT2+	No	1	1.5
S0705	34.849	26.408	Undetermined	25.5974	G3	pT1	No	1	2
S0709	33.9895	26.6494	40.0648	26.5495	G2	pTa	No	1	3
S0710	34.8334	27.6323	Undetermined	25.5828	G3	pT2+	No	1	10
S0713	39.1379	27.6136	34.8654	26.327	G1	pTa	No	1	3
S0714	38.7021	28.7604	Undetermined	27.9659	G2	pTa	No	4	0.5
S0716	35.3132	27.9585	42.6072	26.9347	G2	pTa	No	1	1.5
S0718	36.2688	27.2912	Undetermined	26.4122	G2	pTa	No	1	8
S0719	38.2613	27.4912	36.5006	25.9888	G3	pT1	No	1	3
S0722	36.7038	26.7505	38.3581	25.7139	G2	pT1	No	5	5
S0723	37.9513	26.9221	Undetermined	26.5571	G2	pT1	No	1	1.5
S0726	41.0382	25.8809	44.095	25.5253	G3	pT2+	No	4	5
S0728	36.6427	28.0337	30.1023	26.4662	G1	pTa	No	1	3
S0729	39.5821	26.4619	42.231	25.8671	G3	pT2+	No	1	3
S0731	37.9612	26.8507	44.4992	26.5239	G3	pT2+	No	1	10
S0733	35.758	27.4799	Undetermined	27.4047	G3	pT2+	No	1	5
S0734	38.3631	26.4088	40.4997	26.3418	G3	pT1	Yes	4	5
S0735	38.4975	27.6293	40.0115	26.6415	G3	pT1	No	1	3
S0736	36.3078	26.5679	Undetermined	26.2569	G3	pT2+	No	1	3
S0738	37.4331	27.1726	37.9108	26.6429	G2	pTa	No	2	1
S0741	35.7165	27.0551	Undetermined	27.678	G1	pT1	No	2	2
S0742	39.0809	27.2007	41.379	26.8824	G3	pT2+	No	1	6
S0745	38.0903	28.4347	36.3844	26.9624	G2	pT1	No	1	4
S0749	37.4858	27.5495	44.0375	26.3643	G1	pT1	No	1	1
S0751	38.462	30.131	Undetermined	27.0572	G2	pTa	No	4	2
S0752	35.136	27.5798	Undetermined	26.4341	G1	pTa	No	1	2
S0753	36.2595	27.1826	36.6227	26.5541	G2	pT2+	No	10	10
S0754	34.8486	26.7431	Undetermined	26.6756	G2	pTa	No	2	3
S0756	35.0427	28.9533	Undetermined	27.7093	G2	pTa	88	1	2
S0757	36.1051	26.0875	Undetermined	26.1469	G3	pT2+	No	1	10
S0758	35.6496	26.8912	35.8287	25.8944	G3	pT1	No	2	2
S0759	38.106	26.5877	Undetermined	26.4174	G3	pTa	No	2	2
S0761	40.2918	27.1468	Undetermined	26.9563	G3	pT1	Yes	3	3
S0762	35.5686	28.8639	Undetermined	26.6507	G2	pTa	No	1	2
S0768	35.5732	26.8642	Undetermined	26.2576	G1	pT1	No	2	3
S0770	39.0331	27.111	42.5605	26.7641	G3	pT1	No	3	3
S0772	35.658	27.8147	Undetermined	27.3158	G3	pT1	No	1	10
S0774	35.6883	27.7312	26.6316	26.3089	G3	pTX	No	1	6
S0776	36.5297	27.4517	39.3886	27.0879	G3	pT1	No	5	2
S0780	36.8054	26.5232	Undetermined	26.6382	G3	pT1	No	8	5
S0782	35.8581	26.8114	37.5604	26.366	88	pTX	No	1	5
S0785	35.5721	26.7673	Undetermined	27.0295	G3	pT2+	No	5	4
S0786	36.3728	27.1945	40.6488	26.5589	G1	pTa	No	1	3
S0788	30.0078	27.7072	30.4035	27.3237	G2	pTa	No	2	3
S0789	37.9117	28.3117	42.2102	26.341	G3	pTX	No	1	2
S0792	39.1865	27.2856	Undetermined	27.0562	G1	pTa	No	1	2
S0793	37.777	28.0255	Undetermined	27.6795	G3	pT1	Yes	1	3
S0795	35.6014	27.0298	40.7459	26.2108	G3	pT2+	No	6	5
S0797	37.3737	28.1069	42.4691	27.6351	G3	pT2+	No	1	6
S0797	37.5725	30.7532	Undetermined	26.5653	G3	pT2+	No	1	6
S0798	36.3826	27.8457	42.5689	27.2924	G1	pTa	No	2	2
S0800	36.2861	28.398	44.8812	28.6506	G1	pTa	No	6	0.7
S0802	37.4686	26.3749	Undetermined	26.1668	G1	pTa	No	1	1.5
S0804	40.5841	27.4567	Undetermined	26.6661	G3	pTis	Yes	0	0
S0805	43.6642	26.5157	36.7009	26.5472	G1	pTa	No	1	1.5
S0809	Undetermined	26.9156	Undetermined	27.1339	G3	pT1	Yes	5	0.5
S0811	38.7842	26.4165	37.4351	26.3798	G3	pTa	No	2	5
S0813	43.5256	30.0365	Undetermined	29.7496	G2	pTa	No	1	3
S0818	41.6779	26.9126	Undetermined	25.8689	G3	pT2+	No	26	5
S0823	Undetermined	29.1703	Undetermined	29.1273	G3	pT2+	No	1	2
S0824	Undetermined	26.2227	33.1842	26.1747	G3	pT1	No	3	7
S0825	39.6294	29.1881	35.6428	27.0342	G2	pTa	No	2	7
S0826	35.0715	26.5949	Undetermined	26.8251	G2	pTa	No	1	4
S0829	35.5101	26.8722	43.5632	26.575	G3	pT1	No	1	4
S0836	43.444	27.1844	Undetermined	26.5229	G2	pTa	No	1	2
S0837	37.2833	26.7701	Undetermined	27.0061	G1	pTa	No	1	1.5
S0838	Undetermined	26.7185	Undetermined	26.529	G2	pT1	No	1	2
S0839	Undetermined	26.4233	Undetermined	27.4289	G3	pT2+	No	1	10
S0841	Undetermined	28.7954	Undetermined	29.0514	G1	pTa	No	3	1
S0846	35.556	27.428	40.8376	26.3618	G2	pTa	No	1	3
S0847	Undetermined	28.3057	Undetermined	26.7992	G3	pTa	No	8	2
S0852	38.8904	26.7607	Undetermined	26.2513	G2	pT1	No	1	5
S0854	38.8338	27.3423	37.9569	26.4187	G3	pT2+	No	3	4
S0857	39.8154	26.5517	36.7809	26.2362	G3	pT1	No	1	8
S0858	43.9216	26.6125	Undetermined	27.1816	G2	pTX	No	1	4
S0865	36.0156	27.4983	Undetermined	27.3375	G1	pTa	No	1	5
S0867	37.2882	27.0238	30.2343	26.6944	G3	pT1	Yes	3	4
S0872	38.2024	27.0865	Undetermined	26.8493	G3	pT1	Yes	3	2
S0873	36.4344	28.0637	Undetermined	28.0564	G3	pT2+	Yes	2	5
S0876	39.3376	26.0598	32.7146	25.3611	G3	pT2+	No	1	6
S0878	38.802	28.3669	Undetermined	26.5912	NK	pTa	No	9	3.5
S0883	42.1711	25.1998	34.0569	26.085	G3	pT2+	Yes	1	2
S0890	Undetermined	26.4829	Undetermined	26.2514	G3	pT1	Yes	5	2
S0891	44.0408	25.3699	Undetermined	25.8097	G3	pT2+	No	10	7
S0892	Undetermined	26.3917	32.7886	26.0115	G3	pTa	No	1	4
S0893	36.5588	26.6413	Undetermined	26.2768	G2	pTa	No	1	0.5
S0894	Undetermined	26.3448	33.5531	27.0667	G3	pT1	No	1	3
S0896	39.3562	27.1913	36.733	26.1804	G3	pT1	88	1	2.5
S0900	38.0556	27.6534	44.2922	26.114	G3	pT2+	No	2	6
S0901	34.3557	28.0964	Undetermined	28.0217	G2	pTa	No	1	4
S0902	34.3274	26.4432	Undetermined	26.4511	G2	pTa	No	1	2
S0907	37.1569	28.4316	Undetermined	27.839	NK	pTis	Yes	2	1
S0908	36.1647	26.5436	39.9123	26.4943	G3	pT2+	Yes	1	6
S0909	36.0014	27.1087	Undetermined	26.8005	G2	pTa	No	1	3
S0912	35.954	30.773	43.7763	30.9045	G3	pTa	No	1	1
S0913	35.9592	28.609	Undetermined	28.3839	G3	pT2+	No	1	5
S0915	37.5507	26.1162	Undetermined	25.9296	G2	pT1	No	2	2
S0917	36.3706	26.1102	33.0269	25.4593	G2	pTa	No	1	0.5
S0921	39.4915	27.3777	Undetermined	27.3905	G1	pTa	No	2	5
S0927	35.1103	27.2298	Undetermined	26.3587	G1	pTa	No	3	2
S0931	35.5315	26.819	Undetermined	26.9476	G1	pTa	No	1	1.6
S0933	35.5925	27.6447	41.5486	26.8257	G2	pTa	No	2	4
S0934	39.7806	25.4833	36.425	25.7107	G3	pTa	No	1	5
S0936	35.5196	27.3404	Undetermined	27.1113	G2	pT1	No	2	10
S0940	36.2776	26.8499	31.19	26.7036	G3	pT1	No	1	2.5
S0945	33.2569	26.7645	33.713	26.9781	G3	pTa	No	2	2
S0949	37.058	28.7003	Undetermined	27.481	G1	pTa	No	2	0.5
S0952	37.9159	26.569	30.5695	26.7007	G2	pT1	Yes	4	3
S0959	39.81	29.0427	40.4651	27.9635	G1	pTa	No	1	3
S0973	31.7106	29.6665	33.2934	29.649	G3	pT2+	No	1	2
S0975	36.1642	30.3455	Undetermined	30.1794	G3	pT1	Yes	2	4
S0976	35.0027	28.3232	43.2777	28.911	G2	pTa	No	1	3
S0979	35.0178	29.4357	Undetermined	28.2735	G1	pTa	No	2	2
S0981	34.7316	30.5491	28.4515	30.6599	G3	pT1	Yes	3	2
S0982	38.2221	26.0483	33.2613	28.5079	G3	pT2+	No	1	6
S0984	36.5575	26.616	Undetermined	26.6778	G3	pT1	Yes	5	2
S0985	37.0787	28.9227	Undetermined	28.8562	G2	pT2+	No	3	5
S0986	35.362	27.5413	Undetermined	26.9301	G3	pT2+	No	1	1.5
S0987	35.2996	27.0084	Undetermined	26.5876	G2	pTa	No	1	3
S0988	36.5136	26.3498	Undetermined	26.1263	G2	pTa	No	2	4
S0991	39.2991	27.2384	Undetermined	27.7538	G3	pT1	No	1	1.5
S0992	32.6244	26.7694	28.1683	26.9448	G2	pT1	Yes	1	4
S0994	34.5873	26.335	Undetermined	26.335	G3	pT1	Yes	2	3
S0997	36.0163	27.8086	Undetermined	26.9861	G2	pTa	No	2	4
S1106	38.5005	26.9498	34.6572	27.2534	G3	pT2+	No	3	3
S1107	44.2941	25.8899	Undetermined	26.2576	G2	pT1	No	3	7
S1108	33.198	26.217	32.4208	26.1738	G3	pT1	No		3.5
S1112	36.2363	27.2405	Undetermined	27.3811	G2	pTa	No	1	2.5
S1114	39.2226	27.858	Undetermined	28.6518	G2	pTa	No	1	3
S1115	36.5136	27.2316	39.255	27.4833	G3	pT1	No	13	3
S1116	35.3773	27.1131	Undetermined	26.3234	G3	pT2+	No	1	6
S1117	36.772	27.1656	Undetermined	27.3333	G3	pT2+	No	1	3.5
S1118	36.7087	26.9808	Undetermined	27.2319	G2	pTa	No	1	3
S1119	35.6254	27.0304	Undetermined	27.0524	G2	pT1	No	4	3
S1122	35.0838	27.8022	17.5926	27.0442	G3	pT2+	No	1	4
S1125	42.0539	27.5104	Undetermined	27.5977	G2	pTa	No	6	4
S1126	36.5693	26.4827	Undetermined	27.0639	G3	pT2+	No	1	3
S1127	35.6862	25.8829	22.4956	25.6047	G3	pT1	No	2	3
S1128	37.079	27.2567	Undetermined	27.1671	G3	pT1	No	5	3
S1129	37.68	27.6716	Undetermined	28.1173	G3	pTis	Yes	1	3
S1130	35.332	27.2387	40.4921	28.8241	G2	pTa	No	1	2
S1131	37.7103	25.0772	Undetermined	26.9906	G3	pT1	No	2	2
S1132	36.4415	25.9027	Undetermined	25.9395	G2	pTa	No	1	2
S1133	36.6415	25.9646	Undetermined	25.7636	G3	pT2+	Yes	8	3
S1135	35.1797	29.5698	32.1756	27.528	G3	pT2+	Yes	1	5
S1136	40.9425	26.8207	Undetermined	27.5022	G3	pTa	No	1	2.5
S1138	Undetermined	27.7314	41.9476	28.1042	G3	pT1	No	1	2
S1139	37.4626	27.0334	Undetermined	25.5109	G1	pTa	No	4	3
S1140	Undetermined	25.9726	Undetermined	26.3228	G3	pT2+	Yes	3	3
S1141	42.2955	26.9212	Undetermined	27.5142	G2	pTa	No	1	1.8
S1142	40.6251	27.7719	Undetermined	27.3832	G1	pTa	No	1	2
S1144	36.2994	27.0742	Undetermined	26.8534	G2	pT1	No	1	2
S1146	36.0169	27.4267	Undetermined	28.17	G1	pTa	No	1	2
S1149	40.4644	27.8099	Undetermined	30.9947	G3	pT1	No	1	2
S1153	36.2233	27.2322	Undetermined	27.4829	G2	pTa	No	1	2.4
S1154	37.4233	27.3384	Undetermined	27.7131	G2	pTa	No	1	2
S1155	36.9267	26.7767	Undetermined	28.8825	G2	pTa	No	4	2
S1158	38.5758	27.1555	Undetermined	27.2973	G3	pT2+	Yes	1	5
S1158	Undetermined	27.3962	32.9215	25.6852	G3	pT2+	Yes	1	5
S1159	Undetermined	26.5433	32.2827	26.132	G2	pT1	No	1	1.5
S1160	Undetermined	26.0848	33.3516	26.4873	G3	pTa	No	4	1
S1162	42.2726	27.3912	Undetermined	27.2685	G3	pT2+	No	3	5
S1164	34.7165	27.8814	Undetermined	26.5975	G3	pT1	No	2	4
S1171	Undetermined	25.8456	Undetermined	25.3985	G1	pTa	No	1	3
S1173	38.9297	26.9639	Undetermined	26.6526	G2	pTa	No	3	1.5
S1174	32.6188	26.9368	32.8199	27.1244	G2	pT1	No	4	3
S1182	42.4114	27.2654	Undetermined	27.0616	G3	pT2+	No	1	3
S1183	38.4621	26.1227	Undetermined	25.9274	G1	pTa	No	1	2
S1184	38.6581	27.6427	Undetermined	28.1464	G3	pT2+	No	3	8
S1186	Undetermined	27.3639	34.0363	29.743	G3	pT2+	Yes	1	3
S1190	36.2461	27.108	Undetermined	26.9954	G1	pTa	No	1	2
S1192	35.6323	27.4401	35.1405	27.6046	G1	pTa	No	3	1.5
S1193	38.1733	26.9154	42.7062	26.8669	G3	pT1	No	1	5
S1194	39.0144	24.4771	Undetermined	25.0836	G3	pT2+	No	1	4
S1195	36.5801	26.5835	Undetermined	26.9387	G2	pT1	No	1	7
S1196	40.5411	26.2701	37.009	26.3395	G3	pTa	No	1	6
S1197	38.269	27.4586	Undetermined	27.173	G2	pT1	No	3	5
S1199	Undetermined	29.2586	Undetermined	30.5839	G3	pT1	No	5	8
S1200	36.7076	27.5305	39.724	27.5739	G3	pT2+	No	1	4
S1201	38.7058	26.622	37.8786	29.5991	G2	pTa	No	6	1
S1203	36.9892	26.0392	Undetermined	26.6292	G2	pTa	No	3	1
S1206	37.9985	27.0656	38.1464	26.7897	G2	pTa	No	3	1.5
S1207	38.4834	26.726	40.4133	26.5572	G1	pTa	No	1	2
S1208	Undetermined	25.3805	Undetermined	26.5251	G3	2	Yes	2	2
S1209	39.0408	28.0253	Undetermined	27.6135	NK	pT2+	No	2	2.5
S1210	Undetermined	27.2448	Undetermined	27.9156	G2	pTa	No	1	1
S1212	36.0658	27.4894	Undetermined	27.4886	G3	pT2+	No	1	2
S1213	33.5331	26.7045	33.346	26.5981	G3	pT2+	No	1	4
S1214	37.0133	26.693	34.0943	26.069	G3	pT2+	No	1	6
S1218	Undetermined	25.841	Undetermined	26.91	G2	pT1	No	1	5
S1219	38.7419	26.9175	Undetermined	26.1819	G2	pTa	No	1	1
S1220	37.816	26.9279	Undetermined	26.8981	G2	pTa	No	1	1
S1222	38.9118	26.1889	36.4773	27.9371	G3	pT2+	No	5	1
S1223	Undetermined	25.8695	33.2469	27.0225	G2	pTa	No	1	2
S1224	36.0661	27.2189	Undetermined	26.7208	G3	pT2+	No	1	5
S1225	37.9196	27.2733	35.8174	26.4692	G3	pT2+	No
S1227	37.9736	26.8303	Undetermined	27.1308	G2	pT1	No	3	5
S1230	39.5916	26.7154	Undetermined	27.3699	G2	pTa	No	1	3
S1231	Undetermined	25.9038	Undetermined	26.1965	G1	pTa	No	2	1.5
S1233	37.6472	26.1554	37.6754	26.4756	G1	pTa	No	3	1
S1234	37.3332	27.448	35.9437	27.2968	G3	pT1	No	4	3.3
S1236	41.6931	27.1074	38.2266	27.1978	G1	pTa	No	1	2.5
S1239	36.8861	27.0518	Undetermined	28.0453	G3	pT2+	No	2	4
S1240	33.0641	27.4087	32.9412	26.5725	G3	pT2+	No	3	6
S1241	33.1601	26.2268	32.1908	26.5779	G3	pT1	Yes	3	1
S1243	36.2688	27.5191	Undetermined	26.6684	G3	pT2+	No	1	5
S1245	35.864	26.444	26.2104	27.1723	G1	pTa	No	1	2
S1249	41.96	27.6906	36.1794	27.1697	G3	pT1	No	1	2
S1250	36.6117	26.8888	35.8881	27.2507	G2	pTa	No	1	3
S1251	36.0321	27.9148	38.0917	26.5524	G2	pTa	No	1	5
S1253	37.7473	26.5888	36.2728	26.813	G2	pTa	No	4	3
S1254	36.8958	27.4016	Undetermined	26.7255	G3	pT1	No	1	1.5
S1255	35.3444	26.2932	33.3587	28.2008	G2	pT1	No	1	7
S1256	35.8322	26.7382	36.0901	26.9232	G2	pTa	No	5	4
S1257	36.1478	26.5433	40.9177	26.7476	G2	pTa	No	1	1
S1260	37.2648	29.6973	Undetermined	27.5429	G2	pTa	No	2	4
S1261	36.6962	25.6836	33.2816	26.5085	G3	pTa	No	2	2
S1262	Undetermined	26.3677	31.3726	26.6195	G2	pTa	No	2	4
S1264	44.9921	27.4584	Undetermined	28.3487	G3	pT1	Yes	1	3
S1301	Undetermined	26.867	40.2233	26.5676	G2	pTa	No	1	3
S1307	38.5002	26.1792	30.0661	26.2939	G3	pT1	No	1	5
S1308	41.3291	26.2071	Undetermined	26.1067	G2	pTa	No	1	1
S1309	Undetermined	26.4722	39.6931	26.4626	G1	pTa	No	1	2
S1311	Undetermined	27.218	Undetermined	28.1182	G1	pTa	No	2	1
S1316	35.9122	26.4065	Undetermined	26.1515	G2	pTa	No	1	4
S1319	39.2129	26.9935	29.1831	26.3203	G2	pTa	No	1	3
S1320	Undetermined	26.0258	Undetermined	26.0541	G3	pT2+	No	1	5
S1322	38.7013	26.2687	Undetermined	25.6509	G3	pT2+	No	1	4.4
S1323	Undetermined	25.7763	Undetermined	25.6336	G3	pT1	No	5	2.5
S1324	Undetermined	25.949	Undetermined	26.2099	G3	pT1	No	1	6
S1329	38.3152	26.9838	Undetermined	27.0697	G3	pTa	No	1	1.5
S1347	38.0024	27.6578	Undetermined	27.8948	G2	pTa	Yes	20	0.3
S1354	Undetermined	29.5168	Undetermined	29.4627	G2	pT2+	No	1	2.5
S1357	39.2588	28.604	Undetermined	28.266	G2	pTa	No	1	1.5
S1367	42.4077	29.3746	Undetermined	28.8492	G2	pTa	No	6	4
S1372	39.5372	27.2508	Undetermined	27.8636	G3	pT1	No	1	3.5
S1374	36.7902	30.3473	Undetermined	30.3592	G3	pT2+	No	2	7
S1378	Undetermined	30.0101	23.2133	30.2365	G2	pTa	No	1	2
S1379	42.0979	26.0844	Undetermined	25.8288	G3	pT1	Yes	4	8
S1382	Undetermined	26.2398	42.7263	26.1419	G3	pT1	No	1	3
S1384	40.7546	26.4607	Undetermined	26.2848	G1	pTa	88	1	3
S1387	38.4413	27.2207	Undetermined	26.8889	G2	pT1	No	1	2.5
S1391	38.5756	26.185	Undetermined	26.126	G3	pT2+	No	1	5
S1395	36.9299	25.2627	35.0959	24.5965	G3	pT1	Yes	10	3
S1401	38.9644	26.161	Undetermined	26.1782	G3	pT2+	No	1	10
S1403	37.5453	26.1981	Undetermined	26.2364	G3	pT2+	No	3	6
S1405	Undetermined	25.7852	Undetermined	25.4507	G1	pTa	No	1	2
S1408	39.7202	26.7609	Undetermined	26.8534	G2	pTa	No	1	3
S1411	36.992	25.8008	Undetermined	27.2346	G2	pTa	No	4	3
S1416	Undetermined	25.7128	43.7367	26.26	G3	pT2+	No	1	3
S1419	39.0962	27.1446	Undetermined	26.9927	G1	pTa	No	2	2
S1422	Undetermined	25.9628	Undetermined	26.2959	G2	pTa	No	1	3
S1425	Undetermined	26.9389	Undetermined	29.9564	G1	pTa	No	1	1.5
S1426	35.9871	26.5145	41.8224	26.338	G2	pTa	No	1	2
S1429	41.7455	28.9543	Undetermined	26.8309	G3	pT1	No	2	1.5
S1430	42.6514	26.2559	Undetermined	26.3097	G1	pTa	No	1	1.5
S1434	35.1642	26.8662	35.9743	26.1167	G3	pT1	No	1	4
S1435	41.9825	26.2825	36.0994	26.5902	G3	pT2+	No	2	5
S1436	39.658	26.809	Undetermined	26.6503	G3	pT2+	Yes	10	4
S1439	Undetermined	26.9784	32.5702	28.9361	G3	pTa	No	2	3
S1441	39.281	27.0917	Undetermined	26.8083	G3	pT1	No	2	3
S1444	Undetermined	27.115	Undetermined	27.2601	G2	pTa	No	1	2
S1445	41.0083	25.8284	41.3674	25.3612	G3	pT1	Yes	4	5
S1446	35.9623	26.2838	Undetermined	26.2049	G3	pT2+	No	2	2.5
S1448	Undetermined	27.4404	39.751	27.8518	G3	pT2+	No	1	10
S1449	39.095	26.2581	Undetermined	25.968	G2	pTa	No	3	2
S1454	40.2131	25.5355	Undetermined	26.2646	G3	pTa	No	1	2.5
S1457	40.2941	27.8974	Undetermined	27.58	G2	pTa	No	10	3
S1458	Undetermined	26.3877	37.7916	26.2679	G3	pT2+	No	1	9
S1459	38.1316	26.2823	Undetermined	26.1363	G3	pT2+	Yes	2	5
S1463	39.8916	26.4812	38.8845	26.2426	G2	pTa	No	3	6
S1467	39.3172	26.8646	Undetermined	26.4183	G2	pTa	No	1	2
S1473	37.639	27.3513	Undetermined	26.2397	G2	pTa	No	1	2
S1474	Undetermined	26.1932	Undetermined	26.0728	G3	pT2+	No	1	2
S1477	Undetermined	26.9382	Undetermined	26.8894	G3	pT1	Yes	1	3
S1478	35.1424	26.3935	Undetermined	26.6893	G2	pTa	No	2	1
S1479	Undetermined	26.6986	25.3244	26.6012	G1	NK	No	1	2
S1480	Undetermined	26.1429	35.234	26.1605	G3	NK	No	4	4
S1483	41.3751	26.9973	Undetermined	25.301	G3	pTa	No	1	4
S1486	39.469	27.8484	Undetermined	28.142	G3	pT2+	No	1	4.5
S1487	36.0132	26.3077	Undetermined	26.1192	G3	pTa	Yes	2	2
S1489	40.2212	26.8739	Undetermined	24.445	G3	pTa	No	3	2
S1492	42.1247	26.8104	Undetermined	27.6083	G2	pTa	No	1	0.5
S1498	39.7266	26.4573	Undetermined	26.2598	G3	pTa	No	1	2
S1499	42.989	27.0131	Undetermined	27.3514	G2	pTa	No	1	3.5
S1502	44.6732	27.6284	36.2326	27.5561	G3	pT1	No	5	1
S1507	Undetermined	27.7773	34.2246	27.2147	G2	pTa	No	1	5
S1508	38.6798	27.4064	Undetermined	27.1447	G3	pT1	No	1	6
S1509	Undetermined	26.956	Undetermined	27.0266	G1	pTa	No	3	2
S1512	44.1208	27.0058	Undetermined	27.0715	G1	pTa	No	1	2
S1515	Undetermined	24.2635	28.8735	28.806	G3	pT2+	No	4	5
S1519	41.5237	27.3339	39.4113	27.5202	G3	pTa	Yes	5	3
S1520	41.564	26.9499	33.3837	27.2069	G3	pT2+	Yes
S1525	39.1521	26.8251	Undetermined	27.1106	G3	pT2+	No	5	5
S1526	Undetermined	25.2833	Undetermined	26.1502	G2	pT1	No	1	6
S1527	37.5725	26.2917	Undetermined	25.8539	G2	pTa	No	1	2
S1533	37.086	26.9637	39.7229	27.6099	G3	pT1	No	6	2
S1547	39.5389	26.9009	39.0842	26.5432	G3	pT1	No	1	5
S1551	37.8452	26.1773	36.2858	26.5025	NK	pT1	No	1	6
S1558	Undetermined	25.4649	Undetermined	26.0943	G3	pT1	No	15	6
S1559	Undetermined	26.8076	35.8094	26.4102	G1	pTa	No	1	2
S1561	Undetermined	27.7427	41.8779	28.9597	G3	pT1	No	6	1
S1562	35.1621	26.8042	37.5326	30.2338	G3	pT1	Yes	1	4
S1567	Undetermined	28.6517	35.2858	27.1691	G1	pTa	No	1	3
S1568	37.5142	27.3004	Undetermined	26.4553	G1	pTa	No	2	3
S1569	40.8677	26.2525	35.9915	25.9923	G3	pT1	No	1	3
S1570	37.5181	27.0268	27.5	29.084	G2	pT1	No	3	3
S1571	42.0892	27.1414	39.0265	27.6082	G3	pT1	Yes	3	6
S1572	43.1873	26.8868	Undetermined	25.9436	G2	pT1	No	1	2
S1573	Undetermined	27.0341	39.3433	26.4137	G3	pT1	No	1	2
S1574	Undetermined	25.7311	27.4873	25.4868	G3	pTa	Yes	3	1
S1575	Undetermined	25.8102	Undetermined	26.1407	G2	pTa	No	1	3.5
S1576	43.3184	26.5838	39.9184	26.8444	G3	pT1	No	1	2.5
S1578	Undetermined	28.2807	Undetermined	26.178	G1	pTa	No	2	1
S1800	37.5531	25.0593	34.6438	25.7003	G3	pT1	Yes	3	5
S1801	36.3391	26.8881	Undetermined	26.2205	G3	pT2+	No	1	8
S1803	37.8268	27.2944	36.6874	26.6974	G3	pTis	Yes	2	3
S1805	35.1629	27.2201	35.2233	27.1124	G2	pTa	No	5	5
S1806	44.6135	27.3634	Undetermined	27.5631	G3	pT2+	No	1	3
S1807	40.8641	27.8466	Undetermined	26.6682	G1	pTa	No	2	2.5
S1809	37.4171	26.8984	37.8747	26.0183	G3	pT1	No	1	6
S1810	34.2489	27.0442	33.9452	26.9848	G2	pTa	No	1	5
S1812	36.171	26.6067	38.9525	26.6546	G1	pTa	No	1	2
S1813	36.2317	28.0792	34.7593	27.4756	G2	pTa	No	3	2
S1815	36.2227	26.4988	34.8122	26.6045	G2	pTa	No	3	2.5
S1817	36.199	27.3127	Undetermined	26.1131	G1	pTa	No	1	3
S1821	Undetermined	25.0458	32.3626	24.2246	G3	pT1	No	2	4
S1823	36.3831	26.8668	32.086	26.455	G3	pT1	No	8	5
S1825	39.2271	28.5454	41.1559	27.3558	G1	pTa	No	1	1
S1826	36.7701	29.5893	Undetermined	27.05	G2	pTa	No	2	4
S1829	36.9687	26.8688	35.987	26.8769	G3	pT2+	No	1	3
S1831	37.0402	28.2887	Undetermined	27.253	G3	pTa	No	2	2
S1832	36.3229	27.8095	42.1986	27.1071	G3	pT1	No	1	3
S1833	37.0886	27.0584	36.7578	26.5711	G3	pT2+	No	2	3
S1834	36.6612	27.0731	Undetermined	25.9266	G3	pT2+	No	1	5
S1835	38.4681	27.0365	37.7567	27.1442	G1	pTa	No	5	0.5
S1836	38.2866	27.3202	33.3111	27.0771	G3	pT1	No	10	2
S1900	40.3906	26.8544	41.1563	30.6361	G3	pT1	No	1	2
S1903	36.0109	27.6614	42.0125	26.9069	G2	pTa	No
S1905	39.5838	27.6477	Undetermined	28.2179	G3	pT1	No	3	2.5
S1906	38.948	26.9674	Undetermined	26.1952	G3	pT2+	No	1	5
S1909	36.8746	27.5838	36.3475	26.422	G3	pTa	No	1	5
S1910	Undetermined	26.3823	Undetermined	27.1747	G1	pTa	No	2	1.6
S1911	38.6768	27.4746	39.5042	26.6067	G2	pTa	No	1	1.5
S1912	Undetermined	27.3738	Undetermined	27.9992	G3	pTa	No	1	2.5
S1913	Undetermined	26.4229	Undetermined	28.6407	G2	pTa	No	1	3
S1915	40.0891	29.9662	Undetermined	26.2222	G3	pT2+	No	1	3
S1919	Undetermined	25.5745	Undetermined	24.6655	G3	pT1	Yes		3
S2000	41.6752	25.1893	Undetermined	25.2159	G3	pT2+	Yes	1	10
S2006	43.6342	27.0818	Undetermined	27.7008	G3	pT1	No	1	4
S2009	37.1828	26.9227	Undetermined	25.9444	G3	pT1	Yes	1	2.5
S2013	43.9457	27.0236	Undetermined	27.3854	G3	pT2+	Yes	1	2
S2015	Undetermined	27.1307	Undetermined	27.6646	G2	pTa	No	1	3
S2016	40.3161	26.3643	Undetermined	26.385	G2	pTa	No	1	4
S2018	30.5088	28.3322	Undetermined	28.5991	G2	pTa	No	1	1.5
S2027	42.5377	28.014	37.0349	26.2502	G2	pTa	No	6	2
S2200	38.5052	28.7416	Undetermined	27.4526	G3	pT2+	Yes	1	5.6
S2201	Undetermined	25.9861	35.832	27.2691	G2	pTa	No	1	6.9
S2201	Undetermined	25.9861	35.832	27.2691	G2	pTa	No	1	6.9
S2203	40.4967	27.1436	Undetermined	26.3785	G3	pT1	No	4	6
S2205	38.7468	27.6791	33.6098	27.2365	G3	pT1	No	1	10
S2207	41.3877	27.2375	Undetermined	29.4237	G2	pTa	No	2	10
S2207	41.3877	27.2375	Undetermined	29.4237	G2	pTa	No	2	10
S2208	40.5248	25.4628	Undetermined	25.6703	G1	pTa	No	1	0.7
S2209	Undetermined	26.4943	Undetermined	27.3977	G3	pT2+	Yes	1	2
S2210	Undetermined	26.1619	Undetermined	26.9845	G2	pTa	No	2	1
S2211	38.344	27.351	Undetermined	26.1172	G2	pT1	No	2	2
S2212	Undetermined	27.1553	Undetermined	27.7642	NK	pTis	Yes	1	6
S2213	40.6645	26.2682	Undetermined	27.0107	G3	pT1	No	1	3
S2215	41.3882	26.7106	41.6476	27.2956	G2	pT1	No	1	3
S2216	Undetermined	26.4227	Undetermined	27.0172	G3	pT1	No	1	5
S2217	Undetermined	26.0697	Undetermined	26.4437	G3	pT1	No	2	2
S2219	Undetermined	25.9047	35.3346	27.1125	G3	pT1	No	NK	NK
